# Supplementary material for: Effect of Myrtenol and Its Synergistic Interactions with Antimicrobial Drugs in the Inhibition of Single and Mixed Biofilms of Candida auris and Klebsiella pneumoniae
Source: Microorganisms. 2022 Sep 2;10(9):1773. doi: 10.3390/microorganisms10091773 (PMC9501169; doi:10.3390/microorganisms10091773)
Supplement: Supplementary file 1 [file microorganisms-10-01773-s001.zip]

Archive with 1 entries (1 files):
- microorganisms-1857576-supplementary.pdf
